# Supplementary material for: Analysis of the progression of cervical cancer in a low-and-middle-income country: From pre-malignancy to invasive disease
Source: Tumour Virus Res. 2024 Dec 12;19:200299. doi: 10.1016/j.tvr.2024.200299 (PMC11729683; doi:10.1016/j.tvr.2024.200299)
Supplement: Multimedia component 1 [file mmc1.xlsx]

## Sheet: List Supp Tables
List of Supplemental Figures and Tables for Reference:
1. S1 Table of all Genes and probes on NanoString
2. S2	Cell Line Comparison/Validation
3. S3	Primers
4. S4	Frequency of HPV types by stage
5. S5	Subtyping HPV31
6. S6	51 genes
7. S7	Survival Data

## Sheet: Table S1.Nanostring probes
Supplementary Table S1. Nanostring probes and sequences
Gene	Annotation	Accession #	NS Probe ID	Class Name	Analyte Type	Species Name	Target Sequence
APOBEC3A		NM_145699.3	NM_145699.3:321	Endogenous	mRNA	Hs	ACAGGGGCTTTCTACACAACCAGGCTAAGAATCTTCTCTGTGGCTTTTACGGCCGCCATGCGGAGCTGCGCTTCTTGGACCTGGTTCCTTCTTTGCAGTT
APOBEC3B		NM_004900.3	NM_004900.3:619	Endogenous	mRNA	Hs	TCAGATACCTGATGGATCCAGACACATTCACTTTCAACTTTAATAATGACCCTTTGGTCCTTCGACGGCGCCAGACCTACTTGTGCTATGAGGTGGAGCG
ASCL1		NM_004316.3	NM_004316.3:1650	Endogenous	mRNA	Hs	ATAGTAACTCCCATCACCTCTAACACGCACAGCTGAAAGTTCTTGCTCGGGTCCCTTCACCTCCTCGCCCTTTCTTAAAGTGCAGTTCTTAGCCCTCTAG
ATM		NM_138292.3	NM_138292.3:1323	Endogenous	mRNA	Hs	TGAAGATAAAGAACTTCAGTGGACCTTCATAATGCTGACCTACCTGAATAACACACTGGTAGAAGATTGTGTCAAAGTTCGATCAGCAGCTGTTACCTGT
B2M		NM_004048.2	NM_004048.2:235	Endogenous	mRNA	Hs	TACTGAAGAATGGAGAGAGAATTGAAAAAGTGGAGCATTCAGACTTGTCTTTCAGCAAGGACTGGTCTTTCTATCTCTTGTACTACACTGAATTCACCCC
BRCA1		NM_007305.2	NM_007305.2:1275	Endogenous	mRNA	Hs	CATTAGATGATAGGTGGTACATGCACAGTTGCTCTGGGAGTCTTCAGAATAGAAACTACCCATCTCAAGAGGAGCTCATTAAGGTTGTTGATGTGGAGGA
BRCA2		NM_000059.3	NM_000059.3:115	Endogenous	mRNA	Hs	GGGGACAGATTTGTGACCGGCGCGGTTTTTGTCAGCTTACTCCGGCCAAAAAAGAACTGCACCTCTGGAGCGGACTTATTTACCAAGCATTGGAGGAATA
CASP8		NM_001080124.1	NM_001080124.1:890	Endogenous	mRNA	Hs	GATACTGTCTGATCATCAACAATCACAATTTTGCAAAAGCACGGGAGAAAGTGCCCAAACTTCACAGCATTAGGGACAGGAATGGAACACACTTGGATGC
CCNA1		NM_003914.3	NM_003914.3:1605	Endogenous	mRNA	Hs	TTGTGCCTTGCCTGAGTGAGCTTCATAAAGCGTACCTTGATATACCCCATCGACCTCAGCAAGCAATTAGGGAGAAGTACAAGGCTTCAAAGTACCTGTG
CCNA2		NM_001237.2	NM_001237.2:1210	Endogenous	mRNA	Hs	CGGGACAAAGCTGGCCTGAATCATTAATACGAAAGACTGGATATACCCTGGAAAGTCTTAAGCCTTGTCTCATGGACCTTCACCAGACCTACCTCAAAGC
CCNE1		NM_001238.1	NM_001238.1:1635	Endogenous	mRNA	Hs	CCTCCAGACACCAGTGCGTGCTCCCGATGCTGCTATGGAAGGTGCTACTTGACCTAAGGGACTCCCACAACAACAAAAGCTTGAAGCTGTGGAGGGCCAC
CD28		NM_001243078.1	NM_001243078.1:2065	Endogenous	mRNA	Hs	GCTGCTCCTGTACCTTGGAGGTCCATTCACATGGGAAAGTATTTTGGAATGTGTCTTTTGAAGAGAGCATCAGAGTTCTTAAGGGACTGGGTAAGGCCTG
CD94/NKG2A		NM_001351060.1	NM_001351060.1:1868	Endogenous	mRNA	Hs	GTTGTGGGAGAATGGCTCTGCACTCTCCCAGTATCTATTTCCATCATTTGAAACTTTTAATACAAAGAACTGCATAGCGTATAATCCAAATGGAAATGCT
CD96		NM_005816.4	NM_005816.4:428	Endogenous	mRNA	Hs	TCACTTGTGACTTTCACAGAAACTCCTGAGAATGGGTCAAAATGGACTCTGCACTTAAGGAATATGTCTTGTTCAGTCAGTGGAAGGTACGAGTGTATGC
CXCR14	CXCL14	NM_004887.4	NM_004887.4:1125	Endogenous	mRNA	Hs	CCATACGTCACTATACATCTGAGCTTTATAAGCGCCCGGGAGGAACAATGAGCTTGGTGGACACATTTCATTGCAGTGTTGCTCCATTCCTAGCTTGGGA
FLT3LG		NM_001459.3	NM_001459.3:350	Endogenous	mRNA	Hs	CGCTGGATGGAGCGGCTCAAGACTGTCGCTGGGTCCAAGATGCAAGGCTTGCTGGAGCGCGTGAACACGGAGATACACTTTGTCACCAAATGTGCCTTTC
FOXP3		NM_014009.3	NM_014009.3:1230	Endogenous	mRNA	Hs	GGGCCATCCTGGAGGCTCCAGAGAAGCAGCGGACACTCAATGAGATCTACCACTGGTTCACACGCATGTTTGCCTTCTTCAGAAACCATCCTGCCACCTG
HLA-A		NM_002116.5	NM_002116.5:1000	Endogenous	mRNA	Hs	GGAAGAGCTCAGATAGAAAAGGAGGGAGTTACACTCAGGCTGCAAGCAGTGACAGTGCCCAGGGCTCTGATGTGTCCCTCACAGCTTGTAAAGTGTGAGA
HLA-B		NM_005514.6	NM_005514.6:937	Endogenous	mRNA	Hs	CCCTGAGATGGGAGCCGTCTTCCCAGTCCACCGTCCCCATCGTGGGCATTGTTGCTGGCCTGGCTGTCCTAGCAGTTGTGGTCATCGGAGCTGTGGTCGC
HLA-C		NM_002117.4	NM_002117.4:895	Endogenous	mRNA	Hs	AGCTGGGAGCCATCTTCCCAGCCCACCATCCCCATCATGGGCATCGTTGCTGGCCTGGCTGTCCTGGTTGTCCTAGCTGTCCTTGGAGCTGTGGTCACCG
HLA-E		NM_005516.4	NM_005516.4:1204	Endogenous	mRNA	Hs	TGTCTTAGGGGACTCTGGCTTCTCTTTTTGCAAGGGCCTCTGAATCTGTCTGTGTCCCTGTTAGCACAATGTGAGGAGGTAGAGAAACAGTCCACCTCTG
HPV 16 E2		HpV16gp4.1	HpV16gp4.1:98	Endogenous	mRNA	Hpv	GAAACACATGCGCCTAGAATGTGCTATTTATTACAAGGCCAGAGAAATGGGATTTAAACATATTAACCACCAGGTGGTGCCAACACTGGCTGTATCAAAG
HPV 16 E6		MD_HPV16E6.1	MD_HPV16E6.1:354	Endogenous	mRNA	Hpv	TGGAACAACATTAGAACAGCAATACAACAAACCGTTGTGTGATTTGTTAATTAGGTGTATTAACTGTCAAAAGCCACTGTGTCCTGAAGAAAAGCAAAGA
HPV 16 E7		HpV16gp2.1	HpV16gp2.1:165	Endogenous	mRNA	Hpv	ACCTTTTGTTGCAAGTGTGACTCTACGCTTCGGTTGTGCGTACAAAGCACACACGTAGACATTCGTACTTTGGAAGACCTGTTAATGGGCACACTAGGAA
HPV 18 E2		HpV18gp4.1	HpV18gp4.1:256	Endogenous	mRNA	Hpv	TTGCACAAAGTCGATACAAAACCGAGGATTGGACACTGCAAGACACATGCGAGGAACTATGGAATACAGAACCTACTCACTGCTTTAAAAAAGGTGGCCA
HPV 18 E6		MD_HPV18E6.1	MD_HPV18E6.1:405	Endogenous	mRNA	Hpv	TATTAATAAGGTGCCTGCGGTGCCAGAAACCGTTGAATCCAGCAGAAAAACTTAGACACCTTAATGAAAAACGACGATTTCACAACATAGCTGGGCACTA
HPV 18 E7		HpV18gp2.1	HpV18gp2.1:211	Endogenous	mRNA	Hpv	GAATTGAGCTAGTAGTAGAAAGCTCAGCAGACGACCTTCGAGCATTCCAGCAGCTGTTTCTGAACACCCTGTCCTTTGTGTGTCCGTGGTGTGCATCCCA
HPV 45 E2		HpV45gp4.1	HpV45gp4.1:363	Endogenous	mRNA	Hpv	ACCGTGCACGTATACTTTGATGGCAACAAGGACAACTGTATGAACTATGTAGTATGGGACAGTATATATTATATAACTGAGACAGGGATATGGGACAAAA
HPV 45 E6		MD_HPV45E6.1	MD_HPV45E6.1:385	Endogenous	mRNA	Hpv	ACAGAGTTGTATAATTTGTTAATAAGGTGCCTGCGGTGCCAGAAACCATTGAACCCAGCAGAAAAACGTAGACACCTTAAGGACAAACGAAGATTTCACA
HPV 45 E7		HpV45gp2.1	HpV45gp2.1:44	Endogenous	mRNA	Hpv	GGAACCTCAGAATGAATTAGATCCTGTTGACCTGTTGTGTTACGAGCAATTAAGCGAGTCAGAGGAGGAAAACGATGAAGCAGATGGAGTTAGTCATGCA
HPV16 E6 splice region		MD_HPV16E6_DI.1	MD_HPV16E6_DI.1:150	Endogenous	mRNA	Hpv	CACAGAGCTGCAAACAACTATACATGATATAATATTAGAATGTGTGTACTGCAAGCAACAGTTACTGCGACGTGAGGTGTATTAACTGTCAAAAGCCACT
HPV18 E6 splice region		MD_HPV18E6_DI.1	MD_HPV18E6_DI.1:154	Endogenous	mRNA	Hpv	GTGCACGGAACTGAACACTTCACTGCAAGACATAGAAATAACCTGTGTATATTGCAAGACAGTATTGGAACTTACAGAGGTGCCTGCGGTGCCAGAAACC
HPV45 E6 splice region		MD_HPV45E6_DI.1	MD_HPV45E6_DI.1:116	Endogenous	mRNA	Hpv	ATCCAAAGCAACGACCCTACAAGCTACCAGATTTGTGCACAGAATTGAATACATCACTACAAGACGTATCTATTGCCTGTGTATATTGCAAAGCAACATT
IDO		NM_002164.5	NM_002164.5:369	Endogenous	mRNA	Hs	ATCACCATGGCATATGTGTGGGGCAAAGGTCATGGAGATGTCCGTAAGGTCTTGCCAAGAAATATTGCTGTTCCTTACTGCCAACTCTCCAAGAAACTGG
IRF-1		NM_002198.2	NM_002198.2:15	Endogenous	mRNA	Hs	TTAGTCGAGGCAAGACGTGCGCCCGAGCCCCGCCGAACCGAGGCCACCCGGAGCCGTGCCCAGTCCACGCCGGCCGTGCCCGGCGGCCTTAAGAACCCGG
ITGB2		NM_000211.2	NM_000211.2:520	Endogenous	mRNA	Hs	CATCGACCTGTACTATCTGATGGACCTCTCCTACTCCATGCTTGATGACCTCAGGAATGTCAAGAAGCTAGGTGGCGACCTGCTCCGGGCCCTCAACGAG
KIR		NM_013289.2	NM_013289.2:1626	Endogenous	mRNA	Hs	TCTCCATTTCACTTGACCCCTGCCCACCTCTCCAACCTAACTGGCTTACTTCCTAGTCTACTTGAGGCTGCAATCACACTGAGGAACTCACAATTCCAAA
LHX8		NM_001001933.1	NM_001001933.1:1300	Endogenous	mRNA	Hs	CTCCTCACAGAGCAAGATGTTAACCATCCAAAACCAGCAAAAAGAGCTCGGACCAGCTTTACAGCAGATCAGCTTCAGGTTATGCAAGCACAATTTGCTC
MELTF/CD228		NM_005929.5	NM_005929.5:374	Endogenous	mRNA	Hs	GGAGCACGGCCTGAAGCCGGTGGTGGGCGAAGTGTACGATCAAGAGGTCGGTACCTCCTATTACGCCGTGGCTGTGGTCAGGAGGAGCTCCCATGTGACC
MMP8		NM_002424.2	NM_002424.2:2590	Endogenous	mRNA	Hs	CTCTCTCCTAGAGTCCAAACCCAAATGGGCCAGTTGGATCTGATGTTCGTCAGTTCTTTACTTCTATTTCCTGGGGTACTCAGGAGGGCACACACTATAG
NECTIN2/CD112		NM_001042724.1	NM_001042724.1:1120	Endogenous	mRNA	Hs	GCTTCGAGGAACCAGCCCTGATACCTGTGACCCTCTCTGTACGCTACCCTCCTGAAGTGTCCATCTCCGGCTATGATGACAACTGGTACCTCGGCCGTAC
PALB2		NM_024675.3	NM_024675.3:3550	Endogenous	mRNA	Hs	GTTCCTGGAAGGTGACGTGAAAGATCACTGTGCAGCAGCAATCTTGACTTCTGGAACAATTGCCATTTGGGACTTACTTCTCGGTCAGTGTACTGCCCTC
PD-1		NM_005018.2	NM_005018.2:310	Endogenous	mRNA	Hs	CTTCCCCGAGGACCGCAGCCAGCCCGGCCAGGACTGCCGCTTCCGTGTCACACAACTGCCCAACGGGCGTGACTTCCACATGAGCGTGGTCAGGGCCCGG
PD-L1		NM_014143.3	NM_014143.3:49	Endogenous	mRNA	Hs	AGCTTCCCGAGGCTCCGCACCAGCCGCGCTTCTGTCCGCCTGCAGGGCATTCCAGAAAGATGAGGATATTTGCTGTCTTTATATTCATGACCTACTGGCA
PIK3CA		NM_006218.2	NM_006218.2:2445	Endogenous	mRNA	Hs	CCTCAGGCTTGAAGAGTGTCGAATTATGTCCTCTGCAAAAAGGCCACTGTGGTTGAATTGGGAGAACCCAGACATCATGTCAGAGTTACTGTTTCAGAAC
PTPN14		NM_005401.4	NM_005401.4:3770	Endogenous	mRNA	Hs	GTCACCACGAAGTTTCGAACGGATTCTGTTTGCTATGCAACCACGGGCTTGAAGGTCAAGCACCTTTTGTCTGGGCAAGAAAGGACGGTGTGGCATTTAC
PVR		NM_006505.3	NM_006505.3:604	Endogenous	mRNA	Hs	GCTGCGGAATGCCTCGCTGAGGATGTTCGGGTTGCGCGTAGAGGATGAAGGCAACTACACCTGCCTGTTCGTCACGTTCCCGCAGGGCAGCAGGAGCGTG
RAD51		NM_133487.2	NM_133487.2:566	Endogenous	mRNA	Hs	AGACCACCAGACCCAGCTCCTTTATCAAGCATCAGCCATGATGGTAGAATCTAGGTATGCACTGCTTATTGTAGACAGTGCCACCGCCCTTTACAGAACA
RB1		NM_000321.1	NM_000321.1:2110	Endogenous	mRNA	Hs	CCTATCTCCGGCTAAATACACTTTGTGAACGCCTTCTGTCTGAGCACCCAGAATTAGAACATATCATCTGGACCCTTTTCCAGCACACCCTGCAGAATGA
RPA70		NM_002945.3	NM_002945.3:950	Endogenous	mRNA	Hs	CCTTCAATAACGAGACTTCCGTCATGCCCTGTGAGGACGACCATCATTTACCTACGGTTCAGTTTGATTTCACGGGGATTGATGACCTCGAGAACAAGTC
RUNX2		NM_004348.3	NM_004348.3:1850	Endogenous	mRNA	Hs	GAAGCCACAGCAGTTCCCCAACTGTTTTGAATTCTAGTGGCAGAATGGATGAATCTGTTTGGCGACCATATTGAAATTCCTCAGCAGTGGCCCAGTGGTA
RUNX3		NM_004350.1	NM_004350.1:2085	Endogenous	mRNA	Hs	GTGGTCTCATAATTCCATTTGTGGAGAGAACAGGAGGGCCAGATAGATAGGTCCTAGCAGAAGGCATTGAGGTGAGGGATCATTTTGGGTCAGACATCAA
TIGIT		NM_173799.2	NM_173799.2:1968	Endogenous	mRNA	Hs	TGGATCTTAGAAGACTTTTATCCTTCCACCATCTCTCTCAGAGGAATGAGCGGGGAGGTTGGATTTACTGGTGACTGATTTTCTTTCATGGGCCAAGGAA
TLR4		NM_138554.2	NM_138554.2:2570	Endogenous	mRNA	Hs	ACTCAGAAAAGCCCTGCTGGATGGTAAATCATGGAATCCAGAAGGAACAGTGGGTACAGGATGCAATTGGCAGGAAGCAACATCTATCTGAAGAGGAAAA
TLR7		NM_016562.3	NM_016562.3:4120	Endogenous	mRNA	Hs	TGTGGGCACCACACAGGTGGTTGCTGCTTCAGTGCTTCCTGCTCTTTTTCCTTGGGCCTGCTTCTGGGTTCCATAGGGAAACAGTAAGAAAGAAAGACAC
TLR8		NM_016610.2	NM_016610.2:2310	Endogenous	mRNA	Hs	TTTAACTGATAGCCTATCTGACTTTACATCTTCCCTTCGGACACTGCTGCTGAGTCATAACAGGATTTCCCACCTACCCTCTGGCTTTCTTTCTGAAGTC
TP53		NM_000546.2	NM_000546.2:1330	Endogenous	mRNA	Hs	GGGGAGCAGGGCTCACTCCAGCCACCTGAAGTCCAAAAAGGGTCAGTCTACCTCCCGCCATAAAAAACTCATGTTCAAGACAGAAGGGCCTGACTCAGAC
ULBP2		NM_025217.2	NM_025217.2:905	Endogenous	mRNA	Hs	TGCCCACGACCTACGGTGTATGTCCAGTGGCCTCCAGCAGATCATGATGACATCATGGACCCAATAGCTCATTCACTGCCTTGATTCCTTTTGCCAACAA
dACE2		NM_012105.3	NM_012105.3:814	Endogenous	mRNA	Hs	GTGGCAGGAACCCCGCACTCCTACATAGACACGTACTTTGACACAGAGAGGTCTAGCACATACCGCTCCAAGGGCTTTGACGTCACAGTGAAGTACACAC
ACTB		NM_001101.2	NM_001101.2:1010	Housekeeping	mRNA	Hs	TGCAGAAGGAGATCACTGCCCTGGCACCCAGCACAATGAAGATCAAGATCATTGCTCCTCCTGAGCGCAAGTACTCCGTGTGGATCGGCGGCTCCATCCT
G6PD		NM_000402.2	NM_000402.2:1155	Housekeeping	mRNA	Hs	ACAACATCGCCTGCGTTATCCTCACCTTCAAGGAGCCCTTTGGCACTGAGGGTCGCGGGGGCTATTTCGATGAATTTGGGATCATCCGGGACGTGATGCA
GAPDH		NM_001357943.2	NM_001357943.2:477	Housekeeping	mRNA	Hs	CACCACCAACTGCTTAGCACCCCTGGCCAAGGTCATCCATGACAACTTTGGTATCGTGGAAGGACTCATGACCACAGTCCATGCCATCACTGCCACCCAG
TBP		NM_001172085.1	NM_001172085.1:587	Housekeeping	mRNA	Hs	ACAGTGAATCTTGGTTGTAAACTTGACCTAAAGACCATTGCACTTCGTGCCCGAAACGCCGAATATAATCCCAAGCGGTTTGCTGCGGTAATCATGAGGA
NEG_A		ERCC_00096.1	ERCC_00096.1:230	Negative	SYSTEM	CUS	AACCGCCGCATACGGCCGATTGTCGCAGCCCGGGTCGATTATAACAACGGTGCAATCTCAGCTAAACCGACGCAGTTTTGCTCCTTGGATTCTGAGCCCG
NEG_B		ERCC_00041.1	ERCC_00041.1:440	Negative	SYSTEM	CUS	GCACTGGCATTGGTCGTTTCAGGAGGCCATACAGAACTGGTTTATATGAAGGAACATGGATCATTTGAAGTCATTGGGGAAACCCTTGATGATGCGGCAG
NEG_C		ERCC_00019.1	ERCC_00019.1:140	Negative	SYSTEM	CUS	GTACAGGCTGCTGGCTCATGTTTCCTTCTACGCTGCACTTGCGGGCATAGAGGTCGGTTGCGATCTATATTCGGAGATAACTATTCACCCAGCGCCACTC
NEG_D		ERCC_00076.1	ERCC_00076.1:355	Negative	SYSTEM	CUS	AGAGATCACGTGGACCAAAGCTGATTGATTACGGGACTGGCCGTAAGTGCTGCCCGCGAGTAGATCGTCTAGATCCGGCTAAAATTCCCTGCGGTGCCTT
NEG_E		ERCC_00098.1	ERCC_00098.1:785	Negative	SYSTEM	CUS	CCCAGATGACCTTCTCCCTCATAATCACTTAATCTGAGCGCAGGAGGCAGGCTGTATTAATTCCGGCCTCCAACCGGACCGTGGAACGACGCGACCAAGT
NEG_F		ERCC_00126.1	ERCC_00126.1:220	Negative	SYSTEM	CUS	GGGTCCTTACCGGCTGTAAGCTCACTACAATCCAGGTACAGAGTGCGTTAACCGGCCATTAGAGGGCCGCTACACCCGTCAGAATTTAAACGTATGGGCG
NEG_G		ERCC_00144.1	ERCC_00144.1:15	Negative	SYSTEM	CUS	ACCCGTATGAACTGTTGCCGGCTCGGAAATGTTAAGGCTCTGCGCACGCACTTTATCATTCGCAGCCTGTTCTGTCAGCGGGTCAGCCTAGGTTACGGTG
NEG_H		ERCC_00154.1	ERCC_00154.1:115	Negative	SYSTEM	CUS	TTGGTCCGAGGAGGCATATAGGAAACGATGGGCACGCGCTATTCAGACGTTATTTGGTATGGAGTAAGAGGCCGGAAACTGGGCTCGATTGATGGATACT
POS_A		ERCC_00117.1	ERCC_00117.1:385	Positive	SYSTEM	CUS	TCAGGCCTTGCCCTTACTAATGGCGCGTTGTAACGGGCCTTGAGGGAATGTCACTATTGAGGCACCCGTTCGACCCTCAGAGATATACCATTCCGCCTAT
POS_B		ERCC_00112.1	ERCC_00112.1:695	Positive	SYSTEM	CUS	ATGAAAGCGCTGCTACTATGATAAGAGTACACGTACAGGTCTCGCCCGATTGGATTATGGCGAGCTGCCGCATTGACGGACATACCTTTGAACGTAATCG
POS_C		ERCC_00002.1	ERCC_00002.1:850	Positive	SYSTEM	CUS	GCCGCTTTCGCTCGGGTCTGCGGGTTATAGCTTTTCAGTCTCGACGGGCTAGCACACATCTGGTTGACTAGGCGCATAGTCGCCATTCACAGATTTGCTC
POS_D		ERCC_00092.1	ERCC_00092.1:540	Positive	SYSTEM	CUS	TACCTGGCATTTGGGCACTTCTTGCGTTTAAGCGGGAAAGATCGCGAGGGCCCGCTATTTGCGATACTTCCCATGTCGGTGCCGTCGCCTCTATGTACTC
POS_E		ERCC_00035.1	ERCC_00035.1:485	Positive	SYSTEM	CUS	GGTTGAATTTGAGCGGATGGGCTCAACTGCGTCGTAACCGGTAGATACAGGGCATACGAGCCTCCCTATTTAACGGCATCATCCCGCGTAGTGCTGGTCA
POS_F		ERCC_00034.1	ERCC_00034.1:195	Positive	SYSTEM	CUS	ACGAAGCTGTTCGGCCGCACGCAAGTACCTCCCACTTAGAAAGCGAATAACCCAACGACCGTGTTCAACCCTGGCCGTCTCTCAACCAGGTATGCAATCA

## Sheet: Table S2. Nanostring Validation
Supplementary Table 2. Validation of Nanostring Assay
Cell Line	r	p-value	Number of Genes
C4-I	r = 0.876	p < 0.0001	n = 39
HT-3	r = 0.809	p < 0.0001	n = 44
HeLa	r = 0.535	p = 0.0023	n = 30
ME180	r = 0.907	p < 0.0001	n = 37
MS751	r = 0.924	p < 0.0001	n = 35
SCC154	r = 0.827	p < 0.0001	n = 36
SNU-1000	r = 0.825	p < 0.0001	n = 38
SNU-1005	r = 0.773	p < 0.0001	n = 32
SNU-1245	r = 0.972	p < 0.0001	n = 30
SNU-1299	r = 0.925	p < 0.0001	n = 36
SNU-17	r = 0.992	p < 0.0001	n = 37
SNU-487	r = 0.873	p < 0.0001	n = 39
SNU-682	r = 0.975	p < 0.0001	n = 35
SNU-703	r = 0.823	p < 0.0001	n = 33
SNU-778	r = 0.808	p < 0.0001	n = 38
SNU-902	r = 0.821	p < 0.0001	n = 35
SW756	r = 0.777	p < 0.0001	n = 41
SiHa	r = 0.799	p < 0.0001	n = 30
Gene expression data for 18 cell lines was plotted against data generated from the Oxford Nanopore transcriptome sequencing assay to validate the Nanostring Assay, and Pearson correlation coefficients were calculated.

## Sheet: Table S3_Primers
Supplemental Table xx. Primers for HPV16 sublineage determination
Primer name	Sequence (5'-3')	Start	End
HPV16D2_3F1	cctacgacatggggaggaat	6725	6744
HPV16D2_3R1	aggtgctggaggtgtatgtt	6941	6922
HPV16D2_3F2	gcgtgccaaatccctgtttt	7549	7568
HPV16D2_3R2	gggtgacatttagttggcct	7783	7764
Start and end are positions on the HPV16 refeence genome (Genbank 333031[gi])

## Sheet: Table_S4. Freq_HPV_types
Supplementary Table S4. Frequency of HPV types in precancer, stage 1 cancer, and invasive cancer, and results of Cochran-Armitage trend test
HPV Type	Precancer (81)	Stage 1 Cancer (73)	Invasive Cancer (454)	p-value
HPV16	19 (23%)	23 (32%)	215 (47%)	p < 0.0001
HPV18	3 (4%)	6 (8%)	63 (14%)	p = 0.00746
HPV31	17 (21%)	5 (7%)	16 (4%)	p < 0.0001
HPV33	10 (12%)	8 (12%)	15 (3%)	p < 0.0001
HPV35	0 (0%)	1 (1%)	14 (3%)	p = 0.0970
HPV39	2 (2%)	0 (0%)	17 (4%)	p = 0.334
HPV45	3 (4%)	7 (10%)	42 (9%)	p = 0.172
HPV51	3 (4%)	0 (0%)	4 (1%)	p = 0.0610
HPV52	3 (4%)	1 (1%)	11 (2%)	p = 0.563
HPV56	0 (0%)	5 (7%)	4 (1%)	p = 0.407
HPV58	13 (16%)	5 (7%)	29 (6%)	p = 0.00251
HPV59	1 (1%)	1 (1%)	5 (1%)	p = 0.805
Other Types	0 (0%)	0 (0%)	19 (4%)	–
Multitype	7 (9%)	10 (14%)	–	–

## Sheet: Table S5. Freq HPV16_31 Subline
Supplementary Table S5. Frequency of Sublineages in HPV16 and HPV31
HPV16
Sublineage	Precancer (Count, Percentage)	Stage 1 Cancer (Count, Percentage)	Total	p-value
			(Count, Percentage)
A1	23 (61%)	16 (40%)	39 (50%)	p = 0.1128
D2	12 (32%)	11 (28%)	23 (29%)	p = 1
D3	3 (8%)	13 (33%)	16 (21%)	p < 0.0001
HPV31
Sublineage	Precancer (Count, Percentage)	Stage 1 Cancer (Count, Percentage)	Total
			(Count, Percentage)
A1	14 (44%)	16 (84%)	30 (59%)	p = 0.0014
A2	1 (3%)	1 (5%)	2 (4%)	n/a
B2	2 (6%)	2 (10%)	4 (8%)	n/a
C3	15 (47%)	0 (0%)	15 (29%)	p = 0.0014
HPV16 sublineages were determined for precancer and stage 1 cancer samples by alignment to HPV16 reference sequences and phylogenetic determination as described in the Methods.

## Sheet: Table S6. Significance all gene
Supplementary Table S6. Statistical significance of expression levels between cancer, precancer, and controls for all surveyed genes
Gene	Overall Significance	Cancer vs. Control	Cancer vs. precancer	precancer vs. Control
Genes with significant differences in expression between cancer vs. controls and precancer vs. controls where cancer and precancer expression is increased
APOBEC3A	p < 0.0001	p < 0.0001	p = 0.43	p = 0.0002
B2M	p = 0.0004	p = 0.0156	p = 0.31	p = 0.0003
BRCA1	p < 0.0001	p < 0.0001	p = 0.42	p < 0.0001
BRCA2	p < 0.0001	p < 0.0001	p = 0.077	p < 0.0001
IDO	p < 0.0001	p < 0.0001	p = 0.19	p = 0.0021
Genes with significant differences in expression between cancer vs. precancer and cancer vs. controls where cancer expression is increased
CCNE1	p < 0.0001	p < 0.0001	p < 0.0001	p = 0.28
FOXP3	p < 0.0001	p < 0.0001	p < 0.0001	p = 0.87
KIR	p < 0.0001	p < 0.0001	p < 0.0001	p = 0.019
PALB2	p < 0.0001	p < 0.0001	p < 0.0001	p = 0.38
PD-L1	p < 0.0001	p < 0.0001	p < 0.0001	p = 0.16
RAD51	p < 0.0001	p < 0.0001	p < 0.0001	p = 0.042
ULBP2	p < 0.0001	p < 0.0001	p < 0.0001	p = 0.94
G6PD	p = 0.0005	p = 0.0008	p = 0.012	p = 0.72
Genes with significant differences in expression between cancer vs. precancer, cancer vs. controls, and precancer vs. controls where cancer expression is increased
APOBEC3B	p < 0.0001	p < 0.0001	p < 0.0001	p = 0.010
CCNA2	p < 0.0001	p < 0.0001	p < 0.0001	p = 0.0002
Genes with significant differences in expression between cancer vs. controls and precancer vs. controls where cancer and precancer expression is decreased
CCNA1	p < 0.0001	p < 0.0001	p = 0.99	p < 0.0001
CD28	p < 0.0001	p = 0.0018	p = 0.32	p < 0.0001
Genes with significant differences in expression between cancer vs. precancer and cancer vs. controls where cancer expression is decreased
FLT3LG	p = 0.0002	p = 0.0003	p = 0.011	p = 0.61
RUNX2	p < 0.0001	p < 0.0001	p < 0.0001	p = 0.49
RUNX3	p < 0.0001	p < 0.0001	p < 0.0001	p = 0.86
dACE2	p < 0.0001	p < 0.0001	p < 0.0001	p = 0.35
ACTB	p < 0.0001	p < 0.0001	p < 0.0001	p = 0.97
Genes with significant differences in expression between cancer vs. precancer, cancer vs. controls, and precancer vs. controls where cancer expression is decreased
CXCL14	p < 0.0001	p < 0.0001	p < 0.0001	p < 0.0001
Genes with significant differences in expression between cancer vs. controls where cancer expression is decreased
TLR4	p = 0.0007	p = 0.0005	p = 0.39	p = 0.049
TBP	p = 0.0067	p = 0.0048	p = 0.22	p = 0.34
HLA-E	p = 0.0038	p = 0.0025	p = 0.24	p = 0.23
Genes with significant differences in expression between cancer vs. precancer where cancer expression is increased
CD94-NKG2A	p = 0.0002	p = 0.021	p = 0.0004	p = 0.52
PD-1	p = 0.0004	p = 0.27	p = 0.0002	p = 0.06`
PVR	p = 0.0004	p = 0.56	p = 0.0003	p = 0.02`
Genes with significant differences in expression between cancer vs. precancer where cancer expression is decreased
RB1	p < 0.0001	p = 0.21	p < 0.0001	p = 0.039
Genes with significant differences in expression between precancer vs. controls where precancer expression is increased
RPA70	p = 0.0076	p = 0.034	p = 0.72	p = 0.0085
Genes with significant differences in expression between cancer vs. precancer and precancer vs. controls where precancer expression is decreased
TLR7	p < 0.0001	p = 0.41	p < 0.0001	p < 0.0001
Genes with significant differences in expression between cancer vs. precancer and precancer vs. controls where precancer expression is increased
TP53	p < 0.0001	p = 0.26	p < 0.0001	p = 0.0007
Genes with no significant differences in expression between cancer, precancer, and controls
CASP8	p = 0.11	p = 0.87	p = 0.097	p = 0.32
IRF-1	p = 0.25	p = 0.58	p = 0.71	p = 0.23
ITGB2	p = 0.064	p = 0.078	p = 0.19	p = 0.91
NECTIN2-CD112	p = 0.057	p = 0.044	p = 0.62	p = 0.36
PIK3CA	p = 0.33	p = 0.43	p = 0.41	p = 0.99
PTPN14	p = 0.25	p = 0.77	p = 0.22	p = 0.64
HLA-A	p = 0.31	p = 0.99	p = 0.37	p = 0.37
HLA-B	p = 0.10	p = 0.57	p = 0.083	p = 0.55
HLA-C	p = 0.36	p = 0.33	p = 0.76	p = 0.78
Gene names are listed on the left, and genes are classified by the presence of significance between categories and the direction of the difference in expression. The first column indicates overall significance, the second column shows the significance between cancer and control samples, the third column shows the significance between cancer and precancer samples, and the fourth column shows the s…

## Sheet: Table S7. Survival Data
Supplementary Table S7. Significance of Kaplan-Meier Survival Curves (TCGA)
Gene	In All Cervical Cancer Samples		In SCC Only
	Log-Rank Test	Wilcoxon Test	Log-Rank Test	Wilcoxon Test
APOBEC3A	p = 0.085	p = 0.0669	p = 0.0701	p = 0.032
APOBEC3B	p = 0.0018	p = 0.0011	p = 0.0455	p = 0.014
ASCL1	p = 0.64	p = 0.6111	p = 0.8205	p = 0.79
ATM	p = 0.62	p = 0.05696	p = 0.3596	p = 0.30
B2M	p = 0.92	p = 0.6641	p = 0.7296	p = 0.54
BRCA1	p = 0.61	p = 0.8702	p = 0.6165	p = 0.74
BRCA2	p = 0.46	p = 0.6764	p = 0.9955	p = 0.91
CCNA1	p = 0.21	p = 0.21	p = 0.11	p = 0.11
CCNA2	p = 0.83	p = 0.81	p = 0.51	p = 0.41
CCNE1	p = 0.91	p = 0.50	p = 0.37	p = 0.28
CD28	p = 0.0024	p = 0.0005	p = 0.0025	p = 0.0002
CXCL14	p = 0.18	p = 0.070	p = 0.23	p = 0.11
FLT3LG	p = 0.034	p = 0.026	p = 0.16	p = 0.10
FOXP3	p = 0.0013	p = 0.0002	p = 0.0019	p = 0.0002
IDO1	p = 0.1534	p = 0.038	p = 0.24	p = 0.081
MELTF	p = 0.35	p = 0.37	p = 0.96	p = 0.78
MMP8	p = 0.41	p = 0.52	p = 0.96	p = 0.78
PALB2	p = 0.23	p = 0.045	p = 0.068	p = 0.0098
RAD51	p = 0.80	p = 0.67	p = 0.97	p = 0.39
RUNX2	p = 0.68	p = 0.52	p = 0.61	p = 0.53
RUNX3	p = 0.033	p = 0.019	p = 0.078	p = 0.039
TLR4	p = 0.0099	p = 0.0038	p = 0.016	p = 0.012
TLR8	p = 0.0054	p = 0.0007	p = 0.014	p = 0.0009
ULBP2	p = 0.11	p = 0.21	p = 0.035	p = 0.093
ACE2	p = 0.22	p = 0.23	p = 0.20	p = 0.12
HLA_E	p = 0.38	p = 0.17	p = 0.31	p = 0.13
